# Supplementary material for: Integrative analysis of the molecular mechanisms, immunological features and immunotherapy response of ferroptosis regulators across 33 cancer types
Source: Int J Biol Sci. 2022 Jan 1;18(1):180–98. doi: 10.7150/ijbs.64654 (PMC8692154; doi:10.7150/ijbs.64654)
Supplement: Supplementary file 2 — Supplementary tables. [file ijbsv18p0180s2.xlsx]

## Sheet: Table S1
Table S1. The abbreviations and numbers of samples across 33 cancer types.
Tumor Type	Abbreviation	Number of Tumor Samples	Number of Normal Samples
Adrenocortical carcinoma	ACC	79	0
Bladder urothelial carcinoma	BLCA	408	19
Breast invasive carcinoma	BRCA	1100	112
Cervical and endocervical cancers	CESC	306	3
Cholangiocarcinoma	CHOL	36	9
Colon adenocarcinoma	COAD	459	41
Lymphoid Neoplasm Diffuse Large B-cell Lymphoma	DLBC	48	0
Esophageal carcinoma	ESCA	185	11
Glioblastoma multiforme	GBM	166	5
Head and neck squamous cell carcinoma	HNSC	522	44
Kidney chromophobe	KICH	66	25
Kidney renal clear cell carcinoma	KIRC	534	72
Kidney renal papillary cell carcinoma	KIRP	291	32
Acute Myeloid Leukemia	LAML	151	0
Brain Lower Grade Glioma	LGG	529	0
Liver hepatocellular carcinoma	LIHC	373	50
Lung adenocarcinoma	LUAD	517	59
Lung squamous cell carcinoma	LUSC	501	51
Ovarian serous cystadenocarcinoma	OV	379	0
Mesothelioma	MESO	86	0
Pancreatic adenocarcinoma	PAAD	179	4
Pheochromocytoma and Paraganglioma	PCPG	183	3
Prostate adenocarcinoma	PRAD	498	52
Rectum adenocarcinoma	READ	167	10
Sarcoma	SARC	263	2
Skin Cutaneous Melanoma	SKCM	471	1
Stomach adenocarcinoma	STAD	415	35
Testicular Germ Cell Tumors	TGCT	156	0
Thyroid carcinoma	THCA	509	59
Thymoma	THYM	119	2
Uterine corpus Endometrial carcinoma	UCEC	544	35
Uterine Carcinosarcoma	UCS	56	0
Uveal Melanoma	UVM	80	0

## Sheet: Table S2
Table S2. Hazard ratio of 30 ferroptosis regulators in pan-cancer.
ACSL1					ACSL3					ACSL4					ACSL6					ALOX15					ATG5					ATG7					FTH1					FTL					FTMT
cancer	HR	HR.95L	HR.95H	pvalue	cancer	HR	HR.95L	HR.95H	pvalue	cancer	HR	HR.95L	HR.95H	pvalue	cancer	HR	HR.95L	HR.95H	pvalue	cancer	HR	HR.95L	HR.95H	pvalue	cancer	HR	HR.95L	HR.95H	pvalue	cancer	HR	HR.95L	HR.95H	pvalue	cancer	HR	HR.95L	HR.95H	pvalue	cancer	HR	HR.95L	HR.95H	pvalue	cancer	HR	HR.95L	HR.95H	pvalue
ACC	1.30839	0.869331	1.96921	0.197521	ACC	1.19616	0.627372	2.2806	0.586446	ACC	0.541642	0.389358	0.753487	0.000272116	ACC	0.621518	0.379687	1.01738	0.0585644	ACC	1.02091	6.07963e-06	171435	0.99731	ACC	0.675659	0.344524	1.32506	0.253904	ACC	0.635643	0.250684	1.61176	0.339837	ACC	1.02267	0.72472	1.44312	0.898474	ACC	0.991667	0.634027	1.55104	0.970753	ACC	3.37666e-05	8.53247e-27	1.33629e+17	0.684897
BLCA	1.08445	0.938063	1.25369	0.273169	BLCA	1.00851	0.798878	1.27316	0.943159	BLCA	0.842016	0.707513	1.00209	0.0528086	BLCA	1.11025	0.447747	2.75301	0.821418	BLCA	0.983008	0.833226	1.15972	0.838989	BLCA	0.827455	0.604324	1.13297	0.237481	BLCA	1.13487	0.82415	1.56273	0.438286	BLCA	1.17172	0.973884	1.40974	0.0930529	BLCA	1.14797	0.971559	1.35641	0.105011	BLCA	0.144064	0.0181879	1.14111	0.0665127
BRCA	1.17145	1.01038	1.35819	0.0360094	BRCA	0.987438	0.786009	1.24049	0.913521	BRCA	0.938075	0.782274	1.12491	0.490294	BRCA	0.800195	0.495832	1.29139	0.361356	BRCA	1.26859	1.06267	1.5144	0.00847387	BRCA	1.26072	0.967733	1.64242	0.0859959	BRCA	1.11695	0.658024	1.89595	0.682029	BRCA	0.898744	0.6911	1.16878	0.425768	BRCA	0.928207	0.744227	1.15767	0.508618	BRCA	0.734806	0.306482	1.76173	0.489768
CESC	1.05837	0.835285	1.34103	0.638569	CESC	1.3215	0.910646	1.91772	0.142296	CESC	1.11034	0.849452	1.45135	0.443717	CESC	3.60619	1.31561	9.88486	0.0126624	CESC	0.829892	0.692281	0.994856	0.04383	CESC	1.66608	1.0062	2.75874	0.047259	CESC	0.775362	0.458312	1.31174	0.342911	CESC	1.30753	0.977849	1.74835	0.0704738	CESC	0.789689	0.580885	1.07355	0.131813	CESC	26.7427	3.94374e-05	1.81344e+07	0.631441
CHOL	1.19095	0.797612	1.77827	0.392892	CHOL	1.86713	0.675243	5.16287	0.228879	CHOL	1.30307	0.857756	1.97957	0.214683	CHOL	1.12363	0.267606	4.71795	0.873486	CHOL	0.266898	0.023462	3.03617	0.286995	CHOL	1.62498	0.560762	4.70887	0.371132	CHOL	0.629655	0.135022	2.9363	0.555974	CHOL	1.2487	0.631515	2.46908	0.523121	CHOL	1.07104	0.634015	1.80931	0.797522	CHOL	4.41112e+09	1.7554e-14	1.10847e+33	0.419198
COAD	0.957584	0.754378	1.21553	0.721732	COAD	1.02371	0.710057	1.47592	0.900088	COAD	0.891484	0.70147	1.13297	0.347624	COAD	0.823495	0.661763	1.02475	0.081723	COAD	1.21284	0.882372	1.66707	0.234471	COAD	0.889375	0.574768	1.37619	0.598647	COAD	0.68431	0.345002	1.35733	0.277646	COAD	0.988346	0.761049	1.28353	0.929943	COAD	1.02271	0.776679	1.34668	0.872922	COAD	3.76019e-07	1.02783e-15	137.562	0.141425
DLBC	0.970365	0.415236	2.26765	0.944622	DLBC	1.22462	0.336389	4.45821	0.758567	DLBC	2.10107	1.15126	3.83447	0.0155682	DLBC	0.273618	0.00170944	43.7962	0.616746	DLBC	1.33054	0.592273	2.98903	0.489212	DLBC	0.49852	0.0668424	3.71802	0.497126	DLBC	0.0326838	0.00276186	0.386779	0.00665923	DLBC	0.465161	0.211646	1.02234	0.0567844	DLBC	0.452776	0.181653	1.12856	0.0890528	DLBC	13689.2	0.0516932	3.62514e+09	0.134922
ESCA	0.983083	0.728411	1.32679	0.911193	ESCA	0.984325	0.601475	1.61087	0.949875	ESCA	0.974263	0.705204	1.34598	0.874359	ESCA	2.02477	0.82411	4.97468	0.124008	ESCA	1.05567	0.809003	1.37755	0.689889	ESCA	2.11818	1.08967	4.11749	0.0268851	ESCA	1.11087	0.497178	2.48208	0.797695	ESCA	0.910007	0.63402	1.30613	0.609024	ESCA	1.21636	0.922697	1.60348	0.164748	ESCA	3.61711	1.39325e-10	9.39062e+10	0.91631
GBM	1.16321	0.955817	1.4156	0.131316	GBM	1.07085	0.854654	1.34175	0.551871	GBM	1.06989	0.76415	1.49796	0.693996	GBM	1.0165	0.790323	1.30742	0.898564	GBM	0.410862	0.114375	1.47592	0.172782	GBM	0.935594	0.60207	1.45388	0.767226	GBM	0.828386	0.482781	1.4214	0.494312	GBM	1.14787	0.887211	1.48512	0.294009	GBM	1.10536	0.907842	1.34585	0.3186	GBM	54.7599	4.4047e-05	6.80782e+07	0.576109
HNSC	1.14715	0.966926	1.36096	0.115426	HNSC	1.29935	0.992614	1.70087	0.0566495	HNSC	1.12555	0.941946	1.34494	0.193015	HNSC	0.473101	0.142653	1.56902	0.221115	HNSC	1.02818	0.909396	1.16248	0.657259	HNSC	1.53328	1.12391	2.09176	0.00699453	HNSC	0.738153	0.505761	1.07733	0.115523	HNSC	1.33996	1.12564	1.59509	0.000998886	HNSC	1.08621	0.940596	1.25437	0.260143	HNSC	8.27012e-06	1.7169e-12	39.8362	0.13606
KICH	1.78669	0.741309	4.30626	0.195995	KICH	2.78196	0.734052	10.5433	0.132287	KICH	1.13444	0.551862	2.33201	0.731535	KICH	4.71756	0.850104	26.1796	0.0760253	KICH	1201.4	6.67274e-09	216307395161892	0.591763	KICH	4.51567	0.97167	20.9858	0.0544425	KICH	80.128	2.32298	2763.9	0.0152445	KICH	5.42887	1.40198	21.0222	0.0143207	KICH	1.10908	0.429089	2.86669	0.83079	KICH	2.2195899139418e-319	0	Inf	0.998454
KIRC	0.68414	0.585684	0.799146	1.68348e-06	KIRC	0.679403	0.491065	0.939976	0.0196124	KIRC	0.9586	0.740412	1.24109	0.748311	KIRC	0.922704	0.491572	1.73196	0.802282	KIRC	5.07487	1.35677	18.9821	0.0158102	KIRC	0.905004	0.59191	1.38371	0.644965	KIRC	0.628012	0.371611	1.06132	0.0822717	KIRC	1.20458	0.932096	1.55672	0.154871	KIRC	1.30806	1.07798	1.58725	0.00651469	KIRC	5123.12	0.00797759	3.29001e+09	0.21061
KIRP	0.879061	0.651965	1.18526	0.397919	KIRP	1.48921	0.905708	2.44863	0.116503	KIRP	1.29775	0.95531	1.76293	0.0954229	KIRP	0.318411	0.0341842	2.96585	0.314838	KIRP	0.696998	0.0344837	14.088	0.813947	KIRP	3.65767	1.37941	9.69873	0.00914841	KIRP	0.521865	0.233273	1.16749	0.113415	KIRP	1.86371	1.233	2.81705	0.00314055	KIRP	1.11791	0.892914	1.39959	0.331	KIRP	695744	1.17756e-05	4.11072e+16	0.287743
LAML	1.08319	0.906355	1.29453	0.379543	LAML	1.45305	0.870568	2.42524	0.15282	LAML	1.16857	0.791471	1.72532	0.433281	LAML	0.46085	0.241832	0.878224	0.0185399	LAML	0.564493	0.220612	1.4444	0.232906	LAML	0.759249	0.323712	1.78078	0.526575	LAML	0.861044	0.592067	1.25222	0.433666	LAML	1.47285	1.14088	1.90142	0.0029643	LAML	1.25232	0.935834	1.67583	0.130081	LAML	0.113109	6.69926e-05	190.971	0.565434
LGG	1.59946	1.29075	1.98199	1.76515e-05	LGG	1.40878	1.01653	1.95238	0.0395477	LGG	0.691664	0.485474	0.985426	0.0412254	LGG	0.655004	0.549982	0.78008	2.08066e-06	LGG	1.18707	0.963676	1.46226	0.106932	LGG	1.36354	0.683953	2.71836	0.378392	LGG	2.12174	1.00483	4.48014	0.0485402	LGG	1.48029	1.06094	2.0654	0.0209969	LGG	1.60113	1.29905	1.97345	1.02148e-05	LGG	8.44667e+08	145.346	4908719606138350	0.00969494
LIHC	0.881822	0.785543	0.989901	0.0330038	LIHC	1.4317	1.12576	1.82079	0.00343658	LIHC	1.04529	0.960395	1.1377	0.30538	LIHC	0.736603	0.571014	0.950213	0.01862	LIHC	1.34451	0.808488	2.23592	0.253974	LIHC	1.86864	1.24584	2.80278	0.00250567	LIHC	2.92245	1.69264	5.04578	0.000118735	LIHC	1.44146	1.15236	1.8031	0.00136659	LIHC	1.19441	1.02524	1.39148	0.0226137	LIHC	83.64	0.291701	23982.2	0.125221
LUAD	0.841769	0.705922	1.00376	0.0550877	LUAD	1.41378	1.14032	1.75283	0.00159294	LUAD	1.15865	0.9772	1.37378	0.0901604	LUAD	0.675867	0.289096	1.58008	0.365917	LUAD	0.854861	0.738203	0.989956	0.0361872	LUAD	1.07633	0.795419	1.45645	0.63359	LUAD	1.01458	0.697374	1.47608	0.939671	LUAD	1.03351	0.845263	1.26367	0.748004	LUAD	0.941953	0.803637	1.10407	0.460491	LUAD	11.871	0.0847922	1661.94	0.326455
LUSC	1.01279	0.846693	1.21146	0.889437	LUSC	1.11743	0.86126	1.4498	0.403303	LUSC	1.07693	0.897517	1.29221	0.425397	LUSC	0.957318	0.57777	1.5862	0.865554	LUSC	0.965186	0.886003	1.05145	0.417176	LUSC	1.06314	0.783347	1.44288	0.694362	LUSC	0.985047	0.68036	1.42618	0.936403	LUSC	1.03761	0.872718	1.23366	0.675845	LUSC	0.969278	0.846592	1.10974	0.651333	LUSC	0.102001	0.000123178	84.4649	0.505485
MESO	0.822292	0.61122	1.10625	0.196091	MESO	1.26358	0.776966	2.05495	0.345741	MESO	1.05366	0.783711	1.41661	0.729232	MESO	0.198804	0.0105877	3.73295	0.280302	MESO	1.03995	0.858287	1.26006	0.68924	MESO	1.31754	0.666234	2.60556	0.427981	MESO	0.56077	0.359571	0.87455	0.0107366	MESO	1.07911	0.693133	1.68003	0.736036	MESO	1.24014	0.934107	1.64645	0.13661	MESO	6.40994e-10	3.28282e-22	1251.59	0.142644
OV	1.10728	0.929141	1.31956	0.254827	OV	1.05923	0.802446	1.39818	0.684587	OV	0.966348	0.81059	1.15203	0.702663	OV	0.498182	0.149763	1.65718	0.255847	OV	0.806208	0.585422	1.11026	0.187054	OV	0.962984	0.779431	1.18976	0.726655	OV	1.35132	0.937401	1.94802	0.106629	OV	1.00999	0.86735	1.17608	0.898224	OV	0.96236	0.785683	1.17877	0.710837	OV	0.916351	0.0649336	12.9317	0.948428
PAAD	0.926977	0.730132	1.17689	0.533544	PAAD	1.12366	0.738684	1.70927	0.58592	PAAD	1.26892	0.899652	1.78976	0.174682	PAAD	0.104783	0.0258736	0.424353	0.00157149	PAAD	0.115498	0.0123632	1.079	0.0583218	PAAD	1.13254	0.606456	2.115	0.69611	PAAD	1.99345	0.996766	3.98675	0.0510803	PAAD	1.2944	0.920406	1.82035	0.138014	PAAD	1.0152	0.747421	1.37891	0.923087	PAAD	378.344	5.35449e-08	2.67334e+12	0.607956
PCPG	0.702244	0.19263	2.56008	0.592239	PCPG	0.498376	0.137055	1.81226	0.290384	PCPG	0.339471	0.107338	1.07363	0.06591	PCPG	2.20933	0.791567	6.16645	0.130118	PCPG	3.51127e-06	8.0223e-22	1.53684e+10	0.494293	PCPG	0.551697	0.0623238	4.88369	0.592952	PCPG	1.33556	0.184962	9.64366	0.774218	PCPG	1.20954	0.492831	2.96853	0.677928	PCPG	0.338699	0.0909855	1.26083	0.106447	PCPG	2560.32	13.1064	500156	0.00354488
PRAD	1.96017	0.90772	4.23288	0.0866257	PRAD	2.02705	1.03183	3.98218	0.0402764	PRAD	1.04285	0.436157	2.49346	0.924839	PRAD	9.18941	0.631705	133.678	0.104437	PRAD	1.26224	0.786777	2.02504	0.334229	PRAD	1.35816	0.308542	5.97845	0.685584	PRAD	0.800653	0.0595505	10.7647	0.866829	PRAD	0.989549	0.285874	3.42531	0.986769	PRAD	0.668563	0.190689	2.34401	0.52932	PRAD	0	0	Inf	0.998057
READ	1.21729	0.807605	1.8348	0.347605	READ	0.947798	0.51616	1.74039	0.862723	READ	1.10235	0.66848	1.81781	0.702592	READ	0.734686	0.467618	1.15428	0.181053	READ	1.6042	0.869808	2.95865	0.130193	READ	0.502212	0.197772	1.27529	0.147469	READ	0.202849	0.0567495	0.725072	0.0141034	READ	0.912242	0.572517	1.45356	0.699181	READ	1.58125	0.769211	3.25054	0.212657	READ	0.00027518	2.81817e-16	2.68699e+08	0.560553
SARC	0.997388	0.78427	1.26842	0.982989	SARC	1.06829	0.780949	1.46136	0.67942	SARC	0.995273	0.765806	1.2935	0.971732	SARC	0.214666	0.0482021	0.956005	0.043487	SARC	0.661424	0.345719	1.26543	0.211745	SARC	1.251	0.759939	2.05937	0.37856	SARC	0.927664	0.571374	1.50613	0.761382	SARC	0.869284	0.686257	1.10112	0.2455	SARC	0.988204	0.839832	1.16279	0.886323	SARC	152.792	6.28138e-06	3.71661e+09	0.562202
SKCM	0.936507	0.791923	1.10749	0.443259	SKCM	0.874479	0.757308	1.00978	0.067643	SKCM	0.712164	0.617822	0.820912	2.84526e-06	SKCM	0.259909	0.0950255	0.710889	0.00867335	SKCM	1.02786	0.821984	1.2853	0.809589	SKCM	0.67093	0.542276	0.830106	0.000238564	SKCM	0.669366	0.448119	0.999848	0.0499133	SKCM	1.00292	0.843804	1.19204	0.973617	SKCM	1.03916	0.889276	1.21431	0.628829	SKCM	1.78912	0.508628	6.29331	0.364673
STAD	0.951854	0.760919	1.1907	0.66576	STAD	1.05551	0.783351	1.42224	0.722508	STAD	0.929507	0.712749	1.21218	0.589479	STAD	1.10293	0.72549	1.67672	0.646669	STAD	1.03022	0.812651	1.30603	0.805705	STAD	1.01816	0.754137	1.37462	0.906451	STAD	1.04246	0.594457	1.8281	0.884625	STAD	0.976211	0.796568	1.19637	0.81651	STAD	1.03067	0.828781	1.28174	0.785928	STAD	12.3829	0.0569548	2692.23	0.359458
TGCT	2.95165	0.769705	11.3189	0.1145	TGCT	1.06836	0.209169	5.45675	0.936659	TGCT	1.22229	0.310986	4.80405	0.773782	TGCT	0.417187	0.00165181	105.366	0.75675	TGCT	0.633841	0.0124094	32.3749	0.820267	TGCT	0.943796	0.18796	4.73906	0.943988	TGCT	4.66082	0.300505	72.2889	0.271153	TGCT	2.17752	0.843975	5.61818	0.107576	TGCT	2.483	0.885181	6.965	0.0839515	TGCT	0.0363854	8.13849e-05	16.2671	0.287239
THCA	1.71908	0.727113	4.06435	0.217169	THCA	1.1788	0.3677	3.77906	0.781978	THCA	1.95891	0.847752	4.5265	0.115613	THCA	3.1244	0.314959	30.994	0.330495	THCA	3.13985	0.045179	218.213	0.596986	THCA	0.50661	0.0981413	2.61515	0.416778	THCA	0.978899	0.0887746	10.7941	0.986106	THCA	0.86239	0.463691	1.60391	0.640039	THCA	1.50801	0.736888	3.08609	0.260877	THCA	63203.4	1.85848e-21	2.14943e+30	0.712474
THYM	2.00111	0.872732	4.58838	0.101329	THYM	0.550963	0.187307	1.62065	0.278873	THYM	3.64821	1.35373	9.83167	0.0105055	THYM	2.65369	0.0127664	551.608	0.720032	THYM	0.281992	0.0111227	7.14933	0.442817	THYM	0.326358	0.0862955	1.23424	0.0989685	THYM	10.9621	1.17002	102.705	0.0359479	THYM	4.31028	1.1927	15.5768	0.0258277	THYM	2.59515	0.976145	6.89938	0.0559317	THYM	1.13868e-273	0	Inf	0.998485
UCEC	1.20183	0.980931	1.47246	0.0760368	UCEC	0.853774	0.633945	1.14983	0.297973	UCEC	1.01477	0.849031	1.21286	0.871999	UCEC	22.5935	1.96412	259.895	0.0123626	UCEC	0.8525	0.683307	1.06359	0.157418	UCEC	1.17392	0.81636	1.6881	0.386933	UCEC	0.670236	0.382806	1.17348	0.161466	UCEC	1.08003	0.895814	1.30213	0.41974	UCEC	1.21243	0.968009	1.51858	0.093559	UCEC	1.68	0.390158	7.234	0.486145
UCS	1.29849	0.823511	2.04742	0.260922	UCS	1.1632	0.682451	1.98261	0.578445	UCS	1.5346	1.01888	2.31137	0.040416	UCS	11.2914	0.303859	419.589	0.188789	UCS	1.38543	0.895884	2.14248	0.142736	UCS	0.674072	0.321139	1.41488	0.297138	UCS	0.79709	0.284209	2.23551	0.666451	UCS	1.01633	0.646335	1.59812	0.944092	UCS	1.10092	0.708063	1.71175	0.66941	UCS	102530	76.5415	1.37344e+08	0.00168497
UVM	1.87369	1.23662	2.83895	0.00305918	UVM	1.6403	0.985589	2.72993	0.0568953	UVM	1.30999	0.801257	2.14173	0.281676	UVM	2.28344	1.09953	4.74211	0.0267984	UVM	75.6457	6.33079e-07	9.0388e+09	0.648471	UVM	1.17226	0.636539	2.15886	0.609961	UVM	0.204057	0.0387114	1.07563	0.0609307	UVM	4.0407	1.1062	14.7598	0.0346296	UVM	2.38911	1.20952	4.71908	0.0121524	UVM	1321.88	4.21525e-14	4.14533e+19	0.710761
[truncated: 100 more columns]

## Sheet: Table S3
Table S3. Association between 50 hallmark-related cancer pathways and 30 ferroptosis regulators.
Gene	Regulator.types	Hallmark.pathway2	Coefficient	P.value	Type
SAT1	Driver	HALLMARK_MITOTIC_SPINDLE	-0.516309	0	Negative
GSS	Suppressor	HALLMARK_MYC_TARGETS_V2	-0.453494	0	Negative
ATG5	Driver	HALLMARK_DNA_REPAIR	-0.437682	0	Negative
GSS	Suppressor	HALLMARK_HEDGEHOG_SIGNALING	-0.391002	0	Negative
FTL	Driver	HALLMARK_DNA_REPAIR	-0.372286	8.8e-307	Negative
SLC39A14	Driver	HALLMARK_SPERMATOGENESIS	-0.370557	9.68e-304	Negative
ACSL1	Driver	HALLMARK_UV_RESPONSE_DN	-0.369606	4.47e-302	Negative
TFRC	Driver	HALLMARK_G2M_CHECKPOINT	-0.352383	7.04e-273	Negative
ACSL1	Driver	HALLMARK_E2F_TARGETS	-0.348324	2.93e-266	Negative
PCBP1	Suppressor	HALLMARK_MYOGENESIS	-0.343575	1.23e-258	Negative
TP53	Driver	HALLMARK_HEME_METABOLISM	-0.341078	1.11e-254	Negative
VDAC2	Driver	HALLMARK_E2F_TARGETS	-0.331573	5.81e-240	Negative
TFRC	Driver	HALLMARK_MYC_TARGETS_V1	-0.330203	6.98e-238	Negative
VDAC2	Driver	HALLMARK_COAGULATION	-0.326453	3.02e-232	Negative
ATG5	Driver	HALLMARK_MYC_TARGETS_V1	-0.325789	2.95e-231	Negative
HMOX1	Suppressor	HALLMARK_G2M_CHECKPOINT	-0.313417	2.87e-213	Negative
ACSL4	Driver	HALLMARK_MYOGENESIS	-0.312092	2.16e-211	Negative
FTH1	Suppressor	HALLMARK_ESTROGEN_RESPONSE_LATE	-0.31003	1.72e-208	Negative
MAP1LC3A	Driver	HALLMARK_G2M_CHECKPOINT	-0.30826	5.09e-206	Negative
FTL	Driver	HALLMARK_PI3K_AKT_MTOR_SIGNALING	-0.305156	9.97e-202	Negative
ACSL1	Driver	HALLMARK_PANCREAS_BETA_CELLS	-0.30031	3.95e-195	Negative
GCLC	Suppressor	HALLMARK_MITOTIC_SPINDLE	-0.300258	4.64e-195	Negative
TP53	Driver	HALLMARK_P53_PATHWAY	-0.299447	5.72e-194	Negative
MAP1LC3B	Driver	HALLMARK_UNFOLDED_PROTEIN_RESPONSE	-0.298772	4.62e-193	Negative
GSS	Suppressor	HALLMARK_PANCREAS_BETA_CELLS	-0.298054	4.22e-192	Negative
GSS	Suppressor	HALLMARK_MYOGENESIS	-0.297026	9.9e-191	Negative
GCLM	Suppressor	HALLMARK_PROTEIN_SECRETION	-0.296715	2.57e-190	Negative
ACSL1	Driver	HALLMARK_PANCREAS_BETA_CELLS	-0.293108	1.47e-185	Negative
TP53	Driver	HALLMARK_TGF_BETA_SIGNALING	-0.291857	6.36e-184	Negative
GSS	Suppressor	HALLMARK_UV_RESPONSE_DN	-0.288961	3.59e-180	Negative
ACSL1	Driver	HALLMARK_TGF_BETA_SIGNALING	-0.286516	4.89e-177	Negative
GSS	Suppressor	HALLMARK_INFLAMMATORY_RESPONSE	-0.285709	5.21e-176	Negative
TFRC	Driver	HALLMARK_PANCREAS_BETA_CELLS	-0.282234	1.26e-171	Negative
MAP1LC3B	Driver	HALLMARK_SPERMATOGENESIS	-0.282119	1.76e-171	Negative
SLC40A1	Suppressor	HALLMARK_DNA_REPAIR	-0.281581	8.29e-171	Negative
ACSL1	Driver	HALLMARK_PI3K_AKT_MTOR_SIGNALING	-0.28073	9.57e-170	Negative
NCOA4	Driver	HALLMARK_KRAS_SIGNALING_DN	-0.279161	8.48e-168	Negative
GSS	Suppressor	HALLMARK_MYC_TARGETS_V2	-0.277997	2.31e-166	Negative
ACSL1	Driver	HALLMARK_DNA_REPAIR	-0.277911	2.95e-166	Negative
TP53	Driver	HALLMARK_IL6_JAK_STAT3_SIGNALING	-0.276993	3.96e-165	Negative
MAP1LC3B	Driver	HALLMARK_UV_RESPONSE_DN	-0.275001	1.07e-162	Negative
NCOA4	Driver	HALLMARK_ANDROGEN_RESPONSE	-0.272745	5.73e-160	Negative
HMOX1	Suppressor	HALLMARK_DNA_REPAIR	-0.268996	1.73e-155	Negative
SLC39A14	Driver	HALLMARK_BILE_ACID_METABOLISM	-0.26849	6.85e-155	Negative
FTL	Driver	HALLMARK_COAGULATION	-0.265414	2.8e-151	Negative
SLC40A1	Suppressor	HALLMARK_WNT_BETA_CATENIN_SIGNALING	-0.263582	3.78e-149	Negative
SLC39A14	Driver	HALLMARK_CHOLESTEROL_HOMEOSTASIS	-0.263559	4.01e-149	Negative
LPCAT3	Driver	HALLMARK_APICAL_JUNCTION	-0.262904	2.29e-148	Negative
NCOA4	Driver	HALLMARK_TGF_BETA_SIGNALING	-0.2599	6.38e-145	Negative
HMOX1	Suppressor	HALLMARK_DNA_REPAIR	-0.259528	1.69e-144	Negative
ACSL4	Driver	HALLMARK_MYOGENESIS	-0.258475	2.65e-143	Negative
TFRC	Driver	HALLMARK_MYC_TARGETS_V2	-0.258158	6.06e-143	Negative
ACSL4	Driver	HALLMARK_APICAL_SURFACE	-0.257257	6.28e-142	Negative
LPCAT3	Driver	HALLMARK_NOTCH_SIGNALING	-0.256076	1.33e-140	Negative
ACSL1	Driver	HALLMARK_KRAS_SIGNALING_DN	-0.255838	2.46e-140	Negative
NCOA4	Driver	HALLMARK_MYOGENESIS	-0.255025	1.99e-139	Negative
SAT1	Driver	HALLMARK_MYC_TARGETS_V2	-0.253544	8.79e-138	Negative
ACSL1	Driver	HALLMARK_PROTEIN_SECRETION	0.250248	3.69e-134	Positive
FTL	Driver	HALLMARK_PEROXISOME	0.250316	3.11e-134	Positive
GPX4	Suppressor	HALLMARK_PANCREAS_BETA_CELLS	0.250385	2.62e-134	Positive
SLC40A1	Suppressor	HALLMARK_KRAS_SIGNALING_UP	0.250854	8.04e-135	Positive
ATG7	Driver	HALLMARK_ESTROGEN_RESPONSE_EARLY	0.25244	1.46e-136	Positive
ACSL4	Driver	HALLMARK_KRAS_SIGNALING_UP	0.253367	1.38e-137	Positive
FTL	Driver	HALLMARK_MTORC1_SIGNALING	0.253404	1.26e-137	Positive
FTH1	Suppressor	HALLMARK_TGF_BETA_SIGNALING	0.253726	5.54e-138	Positive
HMOX1	Suppressor	HALLMARK_DNA_REPAIR	0.254906	2.7e-139	Positive
ALOX15	Driver	HALLMARK_FATTY_ACID_METABOLISM	0.255046	1.89e-139	Positive
GPX4	Suppressor	HALLMARK_PI3K_AKT_MTOR_SIGNALING	0.256156	1.08e-140	Positive
ACSL3	Suppressor	HALLMARK_P53_PATHWAY	0.256337	6.8e-141	Positive
SLC40A1	Suppressor	HALLMARK_P53_PATHWAY	0.256521	4.22e-141	Positive
GCLM	Suppressor	HALLMARK_P53_PATHWAY	0.257101	9.42e-142	Positive
SLC39A14	Driver	HALLMARK_HEME_METABOLISM	0.257263	6.19e-142	Positive
VDAC3	Driver	HALLMARK_IL2_STAT5_SIGNALING	0.257281	5.9e-142	Positive
HMOX1	Suppressor	HALLMARK_ANGIOGENESIS	0.257762	1.7e-142	Positive
TFRC	Driver	HALLMARK_OXIDATIVE_PHOSPHORYLATION	0.258013	8.82e-143	Positive
ACSL6	Driver	HALLMARK_ANDROGEN_RESPONSE	0.258031	8.42e-143	Positive
FTL	Driver	HALLMARK_MITOTIC_SPINDLE	0.258546	2.2e-143	Positive
SAT1	Driver	HALLMARK_APOPTOSIS	0.258605	1.89e-143	Positive
FTH1	Suppressor	HALLMARK_WNT_BETA_CATENIN_SIGNALING	0.25915	4.55e-144	Positive
GCLM	Suppressor	HALLMARK_UNFOLDED_PROTEIN_RESPONSE	0.25973	9.97e-145	Positive
VDAC2	Driver	HALLMARK_XENOBIOTIC_METABOLISM	0.260295	2.27e-145	Positive
ACSL1	Driver	HALLMARK_MITOTIC_SPINDLE	0.262031	2.33e-147	Positive
ACSL6	Driver	HALLMARK_INFLAMMATORY_RESPONSE	0.262317	1.09e-147	Positive
MAP1LC3B	Driver	HALLMARK_REACTIVE_OXYGEN_SPECIES_PATHWAY	0.264415	4.08e-150	Positive
TFRC	Driver	HALLMARK_COMPLEMENT	0.265369	3.16e-151	Positive
GSS	Suppressor	HALLMARK_HYPOXIA	0.265531	2.05e-151	Positive
VDAC2	Driver	HALLMARK_BILE_ACID_METABOLISM	0.266718	8.38e-153	Positive
VDAC3	Driver	HALLMARK_COMPLEMENT	0.266801	6.68e-153	Positive
ACSL1	Driver	HALLMARK_XENOBIOTIC_METABOLISM	0.266901	5.11e-153	Positive
ACSL4	Driver	HALLMARK_KRAS_SIGNALING_UP	0.266916	4.89e-153	Positive
FTL	Driver	HALLMARK_CHOLESTEROL_HOMEOSTASIS	0.26839	8.98e-155	Positive
SLC40A1	Suppressor	HALLMARK_ESTROGEN_RESPONSE_EARLY	0.268641	4.53e-155	Positive
FTH1	Suppressor	HALLMARK_MYC_TARGETS_V2	0.2687	3.86e-155	Positive
GCLM	Suppressor	HALLMARK_UV_RESPONSE_DN	0.269496	4.4e-156	Positive
ACSL1	Driver	HALLMARK_ESTROGEN_RESPONSE_LATE	0.269767	2.09e-156	Positive
ACSL4	Driver	HALLMARK_CHOLESTEROL_HOMEOSTASIS	0.269925	1.36e-156	Positive
FTL	Driver	HALLMARK_MYOGENESIS	0.26993	1.34e-156	Positive
SAT1	Driver	HALLMARK_MYC_TARGETS_V2	0.271145	4.77e-158	Positive
SLC39A14	Driver	HALLMARK_PROTEIN_SECRETION	0.271503	1.78e-158	Positive
SLC40A1	Suppressor	HALLMARK_ESTROGEN_RESPONSE_EARLY	0.271575	1.46e-158	Positive
FTH1	Suppressor	HALLMARK_NOTCH_SIGNALING	0.271713	9.97e-159	Positive
HMOX1	Suppressor	HALLMARK_INTERFERON_ALPHA_RESPONSE	0.271841	6.99e-159	Positive
GCLM	Suppressor	HALLMARK_INTERFERON_ALPHA_RESPONSE	0.272085	3.57e-159	Positive
MAP1LC3B	Driver	HALLMARK_MYC_TARGETS_V2	0.272326	1.83e-159	Positive
VDAC2	Driver	HALLMARK_MYC_TARGETS_V1	0.273023	2.65e-160	Positive
VDAC3	Driver	HALLMARK_APOPTOSIS	0.27334	1.1e-160	Positive
ACSL1	Driver	HALLMARK_G2M_CHECKPOINT	0.273802	3.04e-161	Positive
ACSL6	Driver	HALLMARK_HYPOXIA	0.273841	2.73e-161	Positive
LPCAT3	Driver	HALLMARK_INTERFERON_GAMMA_RESPONSE	0.274217	9.57e-162	Positive
GPX4	Suppressor	HALLMARK_INTERFERON_GAMMA_RESPONSE	0.274283	7.95e-162	Positive
SLC40A1	Suppressor	HALLMARK_UNFOLDED_PROTEIN_RESPONSE	0.274289	7.83e-162	Positive
GSS	Suppressor	HALLMARK_IL6_JAK_STAT3_SIGNALING	0.274582	3.46e-162	Positive
TFRC	Driver	HALLMARK_INFLAMMATORY_RESPONSE	0.275226	5.69e-163	Positive
ATG5	Driver	HALLMARK_APICAL_JUNCTION	0.275435	3.17e-163	Positive
ALOX15	Driver	HALLMARK_INTERFERON_GAMMA_RESPONSE	0.276086	5.09e-164	Positive
VDAC2	Driver	HALLMARK_FATTY_ACID_METABOLISM	0.27612	4.63e-164	Positive
VDAC3	Driver	HALLMARK_GLYCOLYSIS	0.276661	1.01e-164	Positive
PCBP1	Suppressor	HALLMARK_IL2_STAT5_SIGNALING	0.278427	6.82e-167	Positive
HMOX1	Suppressor	HALLMARK_HYPOXIA	0.278445	6.49e-167	Positive
ALOX15	Driver	HALLMARK_PANCREAS_BETA_CELLS	0.279663	2.02e-168	Positive
ACSL3	Suppressor	HALLMARK_COAGULATION	0.281569	8.6e-171	Positive
GCLM	Suppressor	HALLMARK_UNFOLDED_PROTEIN_RESPONSE	0.282091	1.91e-171	Positive
ATG5	Driver	HALLMARK_ALLOGRAFT_REJECTION	0.283181	8.2e-173	Positive
ALOX15	Driver	HALLMARK_P53_PATHWAY	0.283947	8.87e-174	Positive
LPCAT3	Driver	HALLMARK_PROTEIN_SECRETION	0.28496	4.65e-175	Positive
GCLM	Suppressor	HALLMARK_E2F_TARGETS	0.285647	6.25e-176	Positive
NCOA4	Driver	HALLMARK_IL2_STAT5_SIGNALING	0.286112	1.6e-176	Positive
FTL	Driver	HALLMARK_MYC_TARGETS_V2	0.287274	5.26e-178	Positive
LPCAT3	Driver	HALLMARK_TGF_BETA_SIGNALING	0.2878	1.12e-178	Positive
SLC40A1	Suppressor	HALLMARK_COMPLEMENT	0.288274	2.75e-179	Positive
MAP1LC3B	Driver	HALLMARK_PI3K_AKT_MTOR_SIGNALING	0.289174	1.91e-180	Positive
TFRC	Driver	HALLMARK_HYPOXIA	0.289234	1.6e-180	Positive
ATG5	Driver	HALLMARK_DNA_REPAIR	0.289832	2.7e-181	Positive
ALOX15	Driver	HALLMARK_UV_RESPONSE_DN	0.290842	1.33e-182	Positive
VDAC2	Driver	HALLMARK_FATTY_ACID_METABOLISM	0.291135	5.54e-183	Positive
VDAC3	Driver	HALLMARK_REACTIVE_OXYGEN_SPECIES_PATHWAY	0.291625	1.28e-183	Positive
GPX4	Suppressor	HALLMARK_ESTROGEN_RESPONSE_LATE	0.293643	2.93e-186	Positive
PCBP1	Suppressor	HALLMARK_BILE_ACID_METABOLISM	0.294129	6.73e-187	Positive
SLC7A11	Suppressor	HALLMARK_UV_RESPONSE_UP	0.294414	2.84e-187	Positive
TFRC	Driver	HALLMARK_P53_PATHWAY	0.294987	4.99e-188	Positive
FTL	Driver	HALLMARK_ALLOGRAFT_REJECTION	0.296182	1.31e-189	Positive
PCBP1	Suppressor	HALLMARK_COMPLEMENT	0.297658	1.42e-191	Positive
MAP1LC3B	Driver	HALLMARK_TNFA_SIGNALING_VIA_NFKB	0.297998	5.01e-192	Positive
NCOA4	Driver	HALLMARK_OXIDATIVE_PHOSPHORYLATION	0.299296	9.14e-194	Positive
ACSL1	Driver	HALLMARK_IL2_STAT5_SIGNALING	0.299567	3.95e-194	Positive
LPCAT3	Driver	HALLMARK_MYC_TARGETS_V2	0.299881	1.49e-194	Positive
GCLM	Suppressor	HALLMARK_TNFA_SIGNALING_VIA_NFKB	0.300297	4.11e-195	Positive
ACSL4	Driver	HALLMARK_ANGIOGENESIS	0.300865	7.03e-196	Positive
FTL	Driver	HALLMARK_SPERMATOGENESIS	0.301173	2.7e-196	Positive
SAT1	Driver	HALLMARK_IL6_JAK_STAT3_SIGNALING	0.301868	3.08e-197	Positive
SLC39A14	Driver	HALLMARK_ESTROGEN_RESPONSE_LATE	0.301917	2.64e-197	Positive
FTH1	Suppressor	HALLMARK_E2F_TARGETS	0.302368	6.46e-198	Positive
HMOX1	Suppressor	HALLMARK_APOPTOSIS	0.303267	3.85e-199	Positive
GCLM	Suppressor	HALLMARK_IL6_JAK_STAT3_SIGNALING	0.303277	3.74e-199	Positive
ACSL1	Driver	HALLMARK_E2F_TARGETS	0.304709	4.1e-201	Positive
ACSL4	Driver	HALLMARK_TGF_BETA_SIGNALING	0.304911	2.17e-201	Positive
SAT1	Driver	HALLMARK_COAGULATION	0.306025	6.36e-203	Positive
SLC39A14	Driver	HALLMARK_BILE_ACID_METABOLISM	0.306403	1.91e-203	Positive
SLC40A1	Suppressor	HALLMARK_HYPOXIA	0.306994	2.91e-204	Positive
FTH1	Suppressor	HALLMARK_MITOTIC_SPINDLE	0.307046	2.46e-204	Positive
HMOX1	Suppressor	HALLMARK_INTERFERON_GAMMA_RESPONSE	0.307848	1.9e-205	Positive
GCLM	Suppressor	HALLMARK_UV_RESPONSE_DN	0.308035	1.04e-205	Positive
TFRC	Driver	HALLMARK_UV_RESPONSE_DN	0.308306	4.39e-206	Positive
ACSL4	Driver	HALLMARK_IL6_JAK_STAT3_SIGNALING	0.308628	1.56e-206	Positive
FTL	Driver	HALLMARK_MYC_TARGETS_V2	0.308641	1.5e-206	Positive
SAT1	Driver	HALLMARK_MYC_TARGETS_V1	0.309976	2.04e-208	Positive
HMOX1	Suppressor	HALLMARK_INFLAMMATORY_RESPONSE	0.310043	1.65e-208	Positive
GCLM	Suppressor	HALLMARK_APOPTOSIS	0.310201	9.91e-209	Positive
MAP1LC3A	Driver	HALLMARK_XENOBIOTIC_METABOLISM	0.310808	1.39e-209	Positive
TFRC	Driver	HALLMARK_MTORC1_SIGNALING	0.310965	8.37e-210	Positive
ATG7	Driver	HALLMARK_REACTIVE_OXYGEN_SPECIES_PATHWAY	0.311346	2.44e-210	Positive
FTL	Driver	HALLMARK_OXIDATIVE_PHOSPHORYLATION	0.312895	1.58e-212	Positive
SAT1	Driver	HALLMARK_COAGULATION	0.31296	1.28e-212	Positive
FTH1	Suppressor	HALLMARK_MTORC1_SIGNALING	0.3132	5.84e-213	Positive
GCLM	Suppressor	HALLMARK_IL2_STAT5_SIGNALING	0.313514	2.09e-213	Positive
TFRC	Driver	HALLMARK_HYPOXIA	0.313818	7.73e-214	Positive
FTL	Driver	HALLMARK_HEME_METABOLISM	0.313882	6.28e-214	Positive
HMOX1	Suppressor	HALLMARK_INFLAMMATORY_RESPONSE	0.314145	2.65e-214	Positive
TFRC	Driver	HALLMARK_REACTIVE_OXYGEN_SPECIES_PATHWAY	0.316871	3.33e-218	Positive
ACSL4	Driver	HALLMARK_MTORC1_SIGNALING	0.317196	1.13e-218	Positive
FTL	Driver	HALLMARK_MTORC1_SIGNALING	0.318017	7.42e-220	Positive
SAT1	Driver	HALLMARK_ESTROGEN_RESPONSE_EARLY	0.318066	6.29e-220	Positive
FTH1	Suppressor	HALLMARK_UV_RESPONSE_DN	0.318397	2.09e-220	Positive
HMOX1	Suppressor	HALLMARK_ANDROGEN_RESPONSE	0.320669	1.04e-223	Positive
TF	Driver	HALLMARK_INTERFERON_ALPHA_RESPONSE	0.320807	6.54e-224	Positive
ATG5	Driver	HALLMARK_HYPOXIA	0.321141	2.13e-224	Positive
SLC40A1	Suppressor	HALLMARK_EPITHELIAL_MESENCHYMAL_TRANSITION	0.321649	3.85e-225	Positive
ATG7	Driver	HALLMARK_APOPTOSIS	0.322694	1.12e-226	Positive
ACSL4	Driver	HALLMARK_PEROXISOME	0.323303	1.42e-227	Positive
FTL	Driver	HALLMARK_COMPLEMENT	0.323451	8.61e-228	Positive
SAT1	Driver	HALLMARK_FATTY_ACID_METABOLISM	0.323731	3.33e-228	Positive
SLC39A14	Driver	HALLMARK_ESTROGEN_RESPONSE_LATE	0.324208	6.54e-229	Positive
SLC40A1	Suppressor	HALLMARK_ESTROGEN_RESPONSE_EARLY	0.32425	5.67e-229	Positive
FTH1	Suppressor	HALLMARK_XENOBIOTIC_METABOLISM	0.324467	2.71e-229	Positive
HMOX1	Suppressor	HALLMARK_ALLOGRAFT_REJECTION	0.324476	2.63e-229	Positive
MAP1LC3A	Driver	HALLMARK_COAGULATION	0.324765	9.78e-230	Positive
TFRC	Driver	HALLMARK_PEROXISOME	0.325067	3.49e-230	Positive
ALOX15	Driver	HALLMARK_MITOTIC_SPINDLE	0.326358	4.18e-232	Positive
TP53	Driver	HALLMARK_G2M_CHECKPOINT	0.326913	6.21e-233	Positive
GPX4	Suppressor	HALLMARK_HEME_METABOLISM	0.327757	3.38e-234	Positive
PCBP1	Suppressor	HALLMARK_COMPLEMENT	0.328594	1.87e-235	Positive
SLC7A11	Suppressor	HALLMARK_HEME_METABOLISM	0.329975	1.54e-237	Positive
ATG5	Driver	HALLMARK_UNFOLDED_PROTEIN_RESPONSE	0.33049	2.56e-238	Positive
ALOX15	Driver	HALLMARK_MTORC1_SIGNALING	0.330803	8.6e-239	Positive
VDAC3	Driver	HALLMARK_INFLAMMATORY_RESPONSE	0.33252	2.1e-241	Positive
FTL	Driver	HALLMARK_ALLOGRAFT_REJECTION	0.333053	3.22e-242	Positive
GCLM	Suppressor	HALLMARK_PI3K_AKT_MTOR_SIGNALING	0.333991	1.17e-243	Positive
GSS	Suppressor	HALLMARK_REACTIVE_OXYGEN_SPECIES_PATHWAY	0.334011	1.09e-243	Positive
PCBP1	Suppressor	HALLMARK_FATTY_ACID_METABOLISM	0.334208	5.44e-244	Positive
SLC3A2	Suppressor	HALLMARK_ESTROGEN_RESPONSE_EARLY	0.33521	1.56e-245	Positive
SLC7A11	Suppressor	HALLMARK_E2F_TARGETS	0.337636	2.72e-249	Positive
MAP1LC3B	Driver	HALLMARK_G2M_CHECKPOINT	0.337895	1.08e-249	Positive
TFRC	Driver	HALLMARK_COAGULATION	0.338088	5.39e-250	Positive
ATG5	Driver	HALLMARK_MYC_TARGETS_V1	0.338148	4.33e-250	Positive
ALOX15	Driver	HALLMARK_TNFA_SIGNALING_VIA_NFKB	0.338258	2.92e-250	Positive
VDAC2	Driver	HALLMARK_APICAL_SURFACE	0.338445	1.49e-250	Positive
VDAC3	Driver	HALLMARK_TNFA_SIGNALING_VIA_NFKB	0.338505	1.2e-250	Positive
ACSL1	Driver	HALLMARK_G2M_CHECKPOINT	0.341445	2.92e-255	Positive
GSS	Suppressor	HALLMARK_REACTIVE_OXYGEN_SPECIES_PATHWAY	0.34185	6.67e-256	Positive
MAP1LC3B	Driver	HALLMARK_KRAS_SIGNALING_UP	0.34378	5.8e-259	Positive
TFRC	Driver	HALLMARK_PI3K_AKT_MTOR_SIGNALING	0.344292	8.85e-260	Positive
NCOA4	Driver	HALLMARK_KRAS_SIGNALING_UP	0.344822	1.26e-260	Positive
ATG5	Driver	HALLMARK_KRAS_SIGNALING_UP	0.344893	9.72e-261	Positive
ALOX15	Driver	HALLMARK_INTERFERON_GAMMA_RESPONSE	0.345665	5.64e-262	Positive
VDAC2	Driver	HALLMARK_APOPTOSIS	0.347277	1.45e-264	Positive
VDAC3	Driver	HALLMARK_MITOTIC_SPINDLE	0.348037	8.56e-266	Positive
TP53	Driver	HALLMARK_PI3K_AKT_MTOR_SIGNALING	0.348244	3.95e-266	Positive
SLC40A1	Suppressor	HALLMARK_GLYCOLYSIS	0.348811	4.76e-267	Positive
GSS	Suppressor	HALLMARK_PEROXISOME	0.348869	3.84e-267	Positive
PCBP1	Suppressor	HALLMARK_MYC_TARGETS_V1	0.348953	2.8e-267	Positive
SLC3A2	Suppressor	HALLMARK_PI3K_AKT_MTOR_SIGNALING	0.350073	4.23e-269	Positive
MAP1LC3B	Driver	HALLMARK_PROTEIN_SECRETION	0.35108	9.63e-271	Positive
ATG5	Driver	HALLMARK_ANDROGEN_RESPONSE	0.35367	5.34e-275	Positive
VDAC2	Driver	HALLMARK_ADIPOGENESIS	0.354203	7.04e-276	Positive
VDAC3	Driver	HALLMARK_PI3K_AKT_MTOR_SIGNALING	0.355013	3.21e-277	Positive
GSS	Suppressor	HALLMARK_UV_RESPONSE_UP	0.355203	1.55e-277	Positive
GPX4	Suppressor	HALLMARK_KRAS_SIGNALING_DN	0.35777	8.12e-282	Positive
SLC7A11	Suppressor	HALLMARK_PROTEIN_SECRETION	0.358471	5.42e-283	Positive
VDAC3	Driver	HALLMARK_GLYCOLYSIS	0.359276	2.39e-284	Positive
FTL	Driver	HALLMARK_PANCREAS_BETA_CELLS	0.359384	1.57e-284	Positive
GPX4	Suppressor	HALLMARK_ADIPOGENESIS	0.361487	4.36e-288	Positive
GSS	Suppressor	HALLMARK_G2M_CHECKPOINT	0.36158	3.04e-288	Positive
TFRC	Driver	HALLMARK_TNFA_SIGNALING_VIA_NFKB	0.36217	3.01e-289	Positive
ACSL6	Driver	HALLMARK_APOPTOSIS	0.362505	8.11e-290	Positive
FTL	Driver	HALLMARK_INFLAMMATORY_RESPONSE	0.363247	4.39e-291	Positive
HMOX1	Suppressor	HALLMARK_DNA_REPAIR	0.363926	3.02e-292	Positive
GCLM	Suppressor	HALLMARK_IL2_STAT5_SIGNALING	0.364864	7.43e-294	Positive
GSS	Suppressor	HALLMARK_CHOLESTEROL_HOMEOSTASIS	0.36548	6.46e-295	Positive
MAP1LC3B	Driver	HALLMARK_SPERMATOGENESIS	0.365758	2.14e-295	Positive
TFRC	Driver	HALLMARK_MTORC1_SIGNALING	0.366033	7.19e-296	Positive
ALOX15	Driver	HALLMARK_GLYCOLYSIS	0.36725	5.65e-298	Positive
TP53	Driver	HALLMARK_ADIPOGENESIS	0.369022	4.68e-301	Positive
ACSL4	Driver	HALLMARK_COAGULATION	0.370019	8.48e-303	Positive
ACSL6	Driver	HALLMARK_XENOBIOTIC_METABOLISM	0.370416	1.71e-303	Positive
GSS	Suppressor	HALLMARK_UNFOLDED_PROTEIN_RESPONSE	0.371889	4.41e-306	Positive
ACSL1	Driver	HALLMARK_IL2_STAT5_SIGNALING	0.372077	2.05e-306	Positive
ACSL4	Driver	HALLMARK_PANCREAS_BETA_CELLS	0.373468	0	Positive
ACSL4	Driver	HALLMARK_MITOTIC_SPINDLE	0.383573	0	Positive
TFRC	Driver	HALLMARK_MTORC1_SIGNALING	0.385921	0	Positive
SLC39A14	Driver	HALLMARK_PANCREAS_BETA_CELLS	0.38668	0	Positive
SLC40A1	Suppressor	HALLMARK_UNFOLDED_PROTEIN_RESPONSE	0.390486	0	Positive
VDAC3	Driver	HALLMARK_INFLAMMATORY_RESPONSE	0.391843	0	Positive
LPCAT3	Driver	HALLMARK_BILE_ACID_METABOLISM	0.396397	0	Positive
ALOX15	Driver	HALLMARK_BILE_ACID_METABOLISM	0.396817	0	Positive
SLC40A1	Suppressor	HALLMARK_E2F_TARGETS	0.401141	0	Positive
VDAC3	Driver	HALLMARK_IL2_STAT5_SIGNALING	0.406714	0	Positive
GPX4	Suppressor	HALLMARK_IL6_JAK_STAT3_SIGNALING	0.407632	0	Positive
GPX4	Suppressor	HALLMARK_REACTIVE_OXYGEN_SPECIES_PATHWAY	0.408808	0	Positive
VDAC3	Driver	HALLMARK_MYC_TARGETS_V2	0.41312	0	Positive
SLC7A11	Suppressor	HALLMARK_IL6_JAK_STAT3_SIGNALING	0.413844	0	Positive
GCLM	Suppressor	HALLMARK_HEDGEHOG_SIGNALING	0.415469	0	Positive
SLC40A1	Suppressor	HALLMARK_ALLOGRAFT_REJECTION	0.41552	0	Positive
LPCAT3	Driver	HALLMARK_ADIPOGENESIS	0.415522	0	Positive
GPX4	Suppressor	HALLMARK_PEROXISOME	0.417699	0	Positive
GCLM	Suppressor	HALLMARK_MTORC1_SIGNALING	0.419291	0	Positive
ACSL4	Driver	HALLMARK_DNA_REPAIR	0.419775	0	Positive
TFRC	Driver	HALLMARK_HEME_METABOLISM	0.422582	0	Positive
NCOA4	Driver	HALLMARK_MYC_TARGETS_V2	0.422752	0	Positive
ACSL1	Driver	HALLMARK_OXIDATIVE_PHOSPHORYLATION	0.424193	0	Positive
SLC39A14	Driver	HALLMARK_E2F_TARGETS	0.424332	0	Positive
GCLM	Suppressor	HALLMARK_COAGULATION	0.427497	0	Positive
FTL	Driver	HALLMARK_FATTY_ACID_METABOLISM	0.429428	0	Positive
HMOX1	Suppressor	HALLMARK_PROTEIN_SECRETION	0.431132	0	Positive
VDAC2	Driver	HALLMARK_HYPOXIA	0.4333	0	Positive
ACSL3	Suppressor	HALLMARK_E2F_TARGETS	0.435501	0	Positive
LPCAT3	Driver	HALLMARK_INTERFERON_GAMMA_RESPONSE	0.435617	0	Positive
FTH1	Suppressor	HALLMARK_G2M_CHECKPOINT	0.436763	0	Positive
PCBP1	Suppressor	HALLMARK_COMPLEMENT	0.438471	0	Positive
GPX4	Suppressor	HALLMARK_COAGULATION	0.440303	0	Positive
VDAC3	Driver	HALLMARK_MYC_TARGETS_V1	0.441001	0	Positive
FTL	Driver	HALLMARK_SPERMATOGENESIS	0.442858	0	Positive
ACSL1	Driver	HALLMARK_ESTROGEN_RESPONSE_LATE	0.443095	0	Positive
ALOX15	Driver	HALLMARK_MYC_TARGETS_V1	0.4437	0	Positive
MAP1LC3B	Driver	HALLMARK_MTORC1_SIGNALING	0.447575	0	Positive
GPX4	Suppressor	HALLMARK_G2M_CHECKPOINT	0.44767	0	Positive
LPCAT3	Driver	HALLMARK_SPERMATOGENESIS	0.448796	0	Positive
ATG5	Driver	HALLMARK_ANDROGEN_RESPONSE	0.449258	0	Positive
GPX4	Suppressor	HALLMARK_KRAS_SIGNALING_UP	0.452622	0	Positive
HMOX1	Suppressor	HALLMARK_XENOBIOTIC_METABOLISM	0.462067	0	Positive
GCLM	Suppressor	HALLMARK_KRAS_SIGNALING_UP	0.462212	0	Positive
GCLM	Suppressor	HALLMARK_ESTROGEN_RESPONSE_LATE	0.46312	0	Positive
HMOX1	Suppressor	HALLMARK_GLYCOLYSIS	0.46934	0	Positive
ACSL1	Driver	HALLMARK_IL2_STAT5_SIGNALING	0.469856	0	Positive
TFRC	Driver	HALLMARK_PROTEIN_SECRETION	0.470896	0	Positive
MAP1LC3A	Driver	HALLMARK_COMPLEMENT	0.471533	0	Positive
NCOA4	Driver	HALLMARK_ANDROGEN_RESPONSE	0.47227	0	Positive
ATG5	Driver	HALLMARK_HEME_METABOLISM	0.481877	0	Positive
TFRC	Driver	HALLMARK_ANDROGEN_RESPONSE	0.489211	0	Positive
VDAC2	Driver	HALLMARK_BILE_ACID_METABOLISM	0.505851	0	Positive
SLC7A11	Suppressor	HALLMARK_MYC_TARGETS_V2	0.507128	0	Positive
GSS	Suppressor	HALLMARK_ALLOGRAFT_REJECTION	0.507169	0	Positive
ACSL4	Driver	HALLMARK_INFLAMMATORY_RESPONSE	0.510231	0	Positive
GCLM	Suppressor	HALLMARK_XENOBIOTIC_METABOLISM	0.510776	0	Positive
VDAC2	Driver	HALLMARK_MYC_TARGETS_V1	0.519961	0	Positive
MAP1LC3A	Driver	HALLMARK_IL6_JAK_STAT3_SIGNALING	0.522831	0	Positive
ACSL1	Driver	HALLMARK_SPERMATOGENESIS	0.524789	0	Positive
NCOA4	Driver	HALLMARK_COMPLEMENT	0.533306	0	Positive
SLC40A1	Suppressor	HALLMARK_PI3K_AKT_MTOR_SIGNALING	0.53767	0	Positive
SLC39A14	Driver	HALLMARK_UNFOLDED_PROTEIN_RESPONSE	0.542711	0	Positive
MAP1LC3A	Driver	HALLMARK_ANDROGEN_RESPONSE	0.548925	0	Positive
GSS	Suppressor	HALLMARK_PROTEIN_SECRETION	0.550739	0	Positive
TP53	Driver	HALLMARK_REACTIVE_OXYGEN_SPECIES_PATHWAY	0.554494	0	Positive
ATG5	Driver	HALLMARK_MYC_TARGETS_V1	0.600078	0	Positive
TFRC	Driver	HALLMARK_MITOTIC_SPINDLE	0.608123	0	Positive
LPCAT3	Driver	HALLMARK_E2F_TARGETS	0.665546	0	Positive
SAT1	Driver	HALLMARK_G2M_CHECKPOINT	0.685728	0	Positive
HMOX1	Suppressor	HALLMARK_MTORC1_SIGNALING	0.739368	0	Positive
